# Supplementary material for: Case report: Frontotemporal dementia and amyotrophic lateral sclerosis caused by a missense variant (p.Arg89Trp) in the valosin-containing protein gene
Source: Front Genet. 2023 May 26;14:1155998. doi: 10.3389/fgene.2023.1155998 (PMC10250589; doi:10.3389/fgene.2023.1155998)
Supplement: Supplementary file 1 [file Table1.xlsx]

## Sheet: SuppTable 1A
Supplementary Table 1. Genes known to be associated with spinocerebellar ataxia and amyotrophic lateral sclerosis
Disease	Gene	MIM number	Reference
SCA	ABCB7	300135	Allikmets R et al. Hum Mol Genet. 8: 743-749, 1999.
	ABHD12	613599	Fiskerstrand T et al. Am J Hum Genet. 87: 410-417, 2010.
	ACO2	100850	Spiegel R et al. Am J Hum Genet. 90: 518-523, 2012.
	ADCK3	606980	Lagier-Tourenne C et al. Am J Hum Genet. 82: 661-672, 2008.
	AFG3L2	604581	Cagnoli C et al. Brain 129: 235-242, 2006.
	ANO10	613726	Vermeer S et al. Am J Hum Genet. 87: 813-819, 2010.
	APTX	606350	Amouri R et al. Neurology 63: 928-929, 2004.
	ATCAY	608179	Bomar J M et al. Nat Genet. 35: 264-269, 2003.
	ATG5	604261	Yapici Z et al. Acta Paediat. 94: 248-253, 2005.
	ATM	607585	Curry CJR et al. Am J Hum Genet. 45: 270-275, 1989.
	ATP1A3	182350	Sweadner KJ et al. PLoS One 11: e0151429, 2016.
	ATP2B3	300014	Bertini E et al. Am J Med Genet. 92: 53-56, 2000.
	ATP8A2	605870	Onat OE et al. Eur J Hum Genet. 21: 281-285, 2013.
	CACNA1G	604065	Coutelier M et al. Am J Hum Genet. 97: 726-737, 2015.
	CCDC88C	611204	Tsoi H et al. J Med Genet. 51: 590-595, 2014.
	CLCN2	600570	Depienne C et al. Lancet Neurol. 12: 659-668, 2013.
	CLN5	608102	Savukoski M et al. Nat Genet. 19: 286-288, 1998.
	CP	117700	Niyajima H et al. Neurology 57: 2205-2210, 2001.
	CWF19L1	616120	Burns R et al. Neurology 83: 2175-2182, 2014.
	DDHD2	615003	Al-Yahyaee S et al. Neurology 66: 1230-1234, 2006.
	DNMT1	126375	Klein CJ et al. Neurology 80: 824-828, 2013.
	EEF2	130610	Hekman KE et al. Hum Mol Genet. 21: 5472-5483, 2012.
	ELOVL4	605512	Cadieux-Dion M et al. JAMA Neurol. 71: 470-475, 2014.
	ELOVL5	611805	Di Gregorio E et al. Am J Hum Genet. 95: 209-217, 2014.
	FAT2	604269	Nibbeling EAR et al. Brain 140: 2860-2878, 2017.
	FGF12	601513	Siekierska A et al. Neurology 86: 2162-2170, 2016.
	FGF14	601515	van Swieten JC et al. Am J Hum Genet. 72: 191-199, 2003.
	FLVCR1	609144	Ishiura H et al. Neurogenetics 12: 117-121, 2011.
	FMR1	309550	Willemsen R et al. Hum Mol Genet. 12: 949-959, 2003.
	GOSR2	604027	Corbett MA et al. Am J Hum Genet. 88: 657-663, 2011.
	GRID2	602368	Hills LB et al. Neurology 81: 1378-1386, 2013.
	GRM1	604473	Guergueltcheva V et al. Am J Hum Genet. 91: 553-564, 2012.
	ITPR1	147265	van de Leemput J et al. PLoS Genet. 3: e108, 2007.
	KCNC3	176264	Waters MF et al. Nat Genet. 38: 447-451, 2006.
	KCND3	605411	Duarri A et al. Ann. Neurol. 72: 870-880, 2012.
	KCNJ10	602208	Scholl UI et al. Proc Nat Acad Sci. 106: 5842-5847, 2009.
	LAMA1	150320	Aldinger KA et al. Am J Hum Genet. 95: 227-234, 2014.
	LYST	606897	Barbosa MDFS et al. Hum Mol Genet. 6: 1091-1098, 1997.
	MME	120520	Depondt C et al. Neurol Genet. 2: e94, 2016.
	MRE11	604391	Delia D et al. Hum Mol Genet. 13: 2155-2163, 2004.
	PDYN	131340	Bakalkin G et al. Am J Hum Genet. 87: 593-603, 2010.
	PHYH	602026	Mihalik SJ et al. Nat Genet. 17: 185-189, 1997.
	PLD3	615698	van Dijk GW et al. Brain 118: 1557-1563, 1995.
	PMPCA	613036	Choquet K et al. Brain 139: e19, 2016.
	PNKP	605610	Bras J et al. Am J Hum Genet. 96: 474-479, 2015.
	POLG	174763	Van Goethem G et al. Neuromusc Disord. 13: 133-142, 2003.
	POLR3A	614258	La Piana R et al. Neurology. 86: 1622-1626, 2016.
	POLR3B	614366	Saitsu H et al. Am J Hum Genet. 89: 644-651, 2011.
	PRKCG	176980	Chen D-H et al. Am J Hum Genet. 72: 839-849, 2003.
	PTF1A	607194	Sellick GS et al. Nat Genet. 36: 1301-1305, 2004.
	RNF216	609948	Margolin DH et al. New Eng J Med. 368: 1992-2003, 2013.
	RUBCN	613516	Assoum M et al. Cerebellum 12: 835-840, 2013.
	SACS	604490	El Euch-Fayache G et al. Arch Neurol. 60: 982-988, 2003.
	SIL1	608005	Anttonen A-K et al. Nat Genet. 37: 1309-1311, 2005.
	SLC25A46	610826	Wan J et al. Brain 139: 2877-2890, 2016.
	SLC52A2	607882	Guissart C et al. Eur J Hum Genet. 24: 1154-1159, 216.
	SLC9A1	107310	Guissart C et al. Hum Mol Genet. 24: 463-470, 2015.
	SNX14	616105	Akizu N et al. Nat Genet. 47: 528-534, 2015.
	SPG7	602783	Martinelli P et al. Hum Mol Genet. 18: 2001-2013, 2009.
	SPTBN2	604985	Lise S et al. PLoS Genet. 8: e1003074, 2012.
	STUB1	607207	Shi Y et al. PLoS One 8: e81884, 2013.
	SYNE1	608441	Izumi Y et al. Neurology 80: 600-601, 2013.
	SYT14	610949	Doi H et al. Am J Hum Genet. 89: 320-327, 2011.
	TDP1	607198	Takashima H et al. Nat Genet. 32: 267-272, 2002.
	TGM6	613900	Wang JL et al. Brain 133: 3510-3518, 2010.
	TMEM240	616101	Delplanque J et al. Brain 137: 2657-2663, 2014.
	TPP1	607998	Breedveld GJ et al. J Med Genet. 41: 858-866, 2004.
	TRPC3	602345	Fogel BL et al. Mov Disord. 30: 284-286, 2015.
	TSFM	604723	Ahola S et al. Neurology 83: 743-751, 2014.
	TTBK2	611695	Houlden H et al. Nat Genet. 39: 1434-1436, 2007.
	TTC19	613814	Ghezzi D et al. Nat Genet. 43: 259-263, 2011
	TTPA	600415	Ouahchi K et al. Nat Genet. 9: 141-145, 1995.
	TUBB4A	602662	Miyatake S et al. Neurology 82: 2230-2237, 2014.
	TWNK /C10orf2	271245	Lonnqvist T et al. Brain 132: 1553-1562, 2009.
	TXN2	609063	Holzerova E et al. Brain 139: 346-354, 2016.
	UBA5	610552	Duan R. et al. PLoS One 11: e0149039, 2016.
	VLDLR	192977	Boycott KM et al. Am J Hum Genet. 77: 477-483, 2005.
	VWA3B	614884	Kawarai T et al. J Neurol Neurosurg Psychiat. 87: 656-662, 2016.
	WDR73	616144	Jinks RN et al. Brain 138: 2173-2190, 2015.
	WFS1	606201	Strom TM et al. Hum Mol Genet. 7: 2021-2028, 1998.
	WWOX	605031	Mallaret M et al. Brain 137: 411-419, 2014.
ALS	ALS2	205100	Pensato V et al. J Clin Med. 9: 412, 2020.
	ANG	611895	Pensato V et al. J Clin Med. 9: 412, 2020.
	ANXA11	602571	Borg R et al., Eur J Hum Genet. 29: 604-614, 2021.
	APEX1	107748	Pensato V et al. J Clin Med. 9: 412, 2020.
	ASAH1	228000	Pensato V et al. J Clin Med. 9: 412, 2020.
	ATXN2	183090	Pensato V et al. J Clin Med. 9: 412, 2020.
	BSCL2	269700	Pensato V et al. J Clin Med. 9: 412, 2020.
	C21orf2/CFAP410	604588	Borg R et al., Eur J Hum Genet. 29: 604-614, 2021.
	C9orf72	614260	Borg R et al., Eur J Hum Genet. 29: 604-614, 2021.
	CAPN14	610229	Borg R et al., Eur J Hum Genet. 29: 604-614, 2021.
	CCNF	600227	Borg R et al., Eur J Hum Genet. 29: 604-614, 2021.
	CHCHD10	615911	Pensato V et al. J Clin Med. 9: 412, 2020.
	CHMP2B	614696	Pensato V et al. J Clin Med. 9: 412, 2020.
	CRYM	616357	Pensato V et al. J Clin Med. 9: 412, 2020.
	CYLD	605018	Borg R et al., Eur J Hum Genet. 29: 604-614, 2021.
	CYP27A1	213700	Pensato V et al. J Clin Med. 9: 412, 2020.
	DAO	124050	Pensato V et al. J Clin Med. 9: 412, 2020.
	DCTN1	105400	Pensato V et al. J Clin Med. 9: 412, 2020.
	DDX20	606168	Borg R et al., Eur J Hum Genet. 29: 604-614, 2021.
	DNAJC7	601964	Borg R et al., Eur J Hum Genet. 29: 604-614, 2021.
	DPP6	616311	Pensato V et al. J Clin Med. 9: 412, 2020.
	ELP3	612722	Pensato V et al. J Clin Med. 9: 412, 2020.
	ERBB4	615515	Pensato V et al. J Clin Med. 9: 412, 2020.
	EPHA4	602188	Pensato V et al. J Clin Med. 9: 412, 2020.
	EWSR1	133450	Borg R et al., Eur J Hum Genet. 29: 604-614, 2021.
	FIG4	612577	Pensato V et al. J Clin Med. 9: 412, 2020.
	FUS	608030	Pensato V et al. J Clin Med. 9: 412, 2020.
	GARS1	601472	Pensato V et al. J Clin Med. 9: 412, 2020.
	GGNBP2	612275	Borg R et al., Eur J Hum Genet. 29: 604-614, 2021.
	GLE1	603371	Borg R et al., Eur J Hum Genet. 29: 604-614, 2021.
	GLT8D1	618399	Borg R et al., Eur J Hum Genet. 29: 604-614, 2021.
	GPX3	138321	Borg R et al., Eur J Hum Genet. 29: 604-614, 2021.
	GRN	607485	Pensato V et al. J Clin Med. 9: 412, 2020.
	HNRNPA1	615426	Pensato V et al. J Clin Med. 9: 412, 2020.
	HNRNPA2B1	615422	Pensato V et al. J Clin Med. 9: 412, 2020.
	HNRNPA3	635372	Pensato V et al. J Clin Med. 9: 412, 2020.
	IGHMBP2	616155	Pensato V et al. J Clin Med. 9: 412, 2020.
	KIF5A	602821	Borg R et al., Eur J Hum Genet. 29: 604-614, 2021.
	MAPT	600274	Pensato V et al. J Clin Med. 9: 412, 2020.
	MATR3	606070	Pensato V et al. J Clin Med. 9: 412, 2020.
	MOBP	600948	Borg R et al., Eur J Hum Genet. 29: 604-614, 2021.
	NEFH	105400	Pensato V et al. J Clin Med. 9: 412, 2020.
	NEK1	263520	Pensato V et al. J Clin Med. 9: 412, 2020.
	NIPA1	608145	Borg R et al., Eur J Hum Genet. 29: 604-614, 2021.
	OPTN	613435	Pensato V et al. J Clin Med. 9: 412, 2020.
	PFN1	614808	Pensato V et al. J Clin Med. 9: 412, 2020.
	PNPLA6	215470	Pensato V et al. J Clin Med. 9: 412, 2020.
	PRPH	170710	Borg R et al., Eur J Hum Genet. 29: 604-614, 2021.
	REEP1	610250	Pensato V et al. J Clin Med. 9: 412, 2020.
	SARM1	607732	Borg R et al., Eur J Hum Genet. 29: 604-614, 2021.
	SCFD1	618207	Borg R et al., Eur J Hum Genet. 29: 604-614, 2021.
	SETX	602433	Pensato V et al. J Clin Med. 9: 412, 2020.
	SIGMAR1	614373	Pensato V et al. J Clin Med. 9: 412, 2020.
	SMN1	600354	Borg R et al., Eur J Hum Genet. 29: 604-614, 2021.
	SMN2	601627	Borg R et al., Eur J Hum Genet. 29: 604-614, 2021.
	SOD1	105400	Pensato V et al. J Clin Med. 9: 412, 2020.
	SPAST	182601	Pensato V et al. J Clin Med. 9: 412, 2020.
	SPG11	602099	Pensato V et al. J Clin Med. 9: 412, 2020.
	SQSTM1	616437	Pensato V et al. J Clin Med. 9: 412, 2020.
	SS18L1	606472	Borg R et al., Eur J Hum Genet. 29: 604-614, 2021.
	TAF15	612237	Pensato V et al. J Clin Med. 9: 412, 2020.
	TARDBP	612069	Pensato V et al. J Clin Med. 9: 412, 2020.
	TBK1	604834	Pensato V et al. J Clin Med. 9: 412, 2020.
	TIA1	603518	Borg R et al., Eur J Hum Genet. 29: 604-614, 2021.
	TNIP1	607714	Borg R et al., Eur J Hum Genet. 29: 604-614, 2021.
	TREM2	221770	Pensato V et al. J Clin Med. 9: 412, 2020.
	TRPV4	606835	Pensato V et al. J Clin Med. 9: 412, 2020.
	TUBA4A	616208	Pensato V et al. J Clin Med. 9: 412, 2020.
	UBQLN2	300857	Pensato V et al. J Clin Med. 9: 412, 2020.
	UNC13A	609894	Borg R et al., Eur J Hum Genet. 29: 604-614, 2021.
	VAPB	608627	Pensato V et al. J Clin Med. 9: 412, 2020.
	VCP	613954	Pensato V et al. J Clin Med. 9: 412, 2020.
ALS, amyotrophic lateral sclerosis; SCA, spinocerebellar ataxia
